# Supplementary material for: A Mild Method for Encapsulation of Citral in Monodispersed Alginate Microcapsules
Source: Polymers (Basel). 2022 Mar 15;14(6):1165. doi: 10.3390/polym14061165 (PMC8954088; doi:10.3390/polym14061165)
Supplement: Supplementary file 1 [file polymers-14-01165-s001.zip]

Archive with 1 entries (1 files):
- polymers-1622517-supplementary.pdf
